# Supplementary material for: Identification of Ziziphus jujuba cv. Dongzao DNA Demethylase ZjROS1 Gene Family and Construction of CRISPR/Cas9-Mediated Gene-Editing Vector
Source: Genes (Basel). 2025 Feb 17;16(2):228. doi: 10.3390/genes16020228 (PMC11855291; doi:10.3390/genes16020228)
Supplement: Supplementary file 1 [file genes-16-00228-s001.zip]

Archive with 1 entries (1 files):
- Supplementary documents for manuscript 3441288.pdf
